# Supplementary material for: Physician preparedness for resource allocation decisions under pandemic conditions: A cross-sectional survey of Canadian physicians, April 2020
Source: PLoS One. 2020 Oct 22;15(10):e0238842. doi: 10.1371/journal.pone.0238842 (PMC7580904; doi:10.1371/journal.pone.0238842)
Supplement: S1 Checklist — (XLSX) [file pone.0238842.s002.xlsx]

## Sheet: Sheet1
Checklist for Reporting Results of Internet E-Surveys (CHERRIES)
Item Category	Checklist Item	Explanation	Description
Design	Describe survey design	Describe target population, sample frame. Is the sample a convenience sample? (In “open” surveys this is most likely.)	The population of interest included staff physicians in the Ottawa region, with a sample frame defined by membership in a Facebook group for local physicians and/or a mailing list belonging to the following groups: the Departments of Medicine, Anesthesia, Critical Care and Emergency Medicine at The University of Ottawa / Ottawa Hospital; the Divisions of Neurology and Palliative Care; the Regiona…
IRB (Institutional Review Board) approval and informed consent process	IRB approval	Mention whether the study has been approved by an IRB.	This study was approved by the Ottawa Health Sciences Research Ethics Board
	Informed consent	Describe the informed consent process. Where were the participants told the length of time of the survey, which data were stored and where and for how long, who the investigator was, and the purpose of the study?	The survey began with an informed consent form that indicated the purpose and estimated length of the survey (10 minutes), as well as the principal investigator. It also included standard ethical information such as the anonymity of the data and ability to withdraw consent. Initial consent was implied by clicking past the consent form to begin the survey.
	Data protection	If any personal information was collected or stored, describe what mechanisms were used to protect unauthorized access.	Responses were entirely anonymous and no identifying information such as IP addresses or emails was collected
Development and pre-testing	Development and testing	State how the survey was developed, including whether the usability and technical functionality of the electronic questionnaire had been tested before fielding the questionnaire.	The survey was developed by the authors, a group of individuals with expertise in medicine, ethics, psychology, and survey design. Prior to fielding, the survey was piloted on a convenience sample of neurology residents to determine its length and to resolve areas of ambiguity.
Recruitment process and description of the sample having access to the questionnaire	Open survey versus closed survey	An “open survey” is a survey open for each visitor of a site, while a closed survey is only open to a sample which the investigator knows (password-protected survey).	The survey was open to anyone with the link, but the link was only distributed to private mailing lists and Facebook groups for Ottawa-area physicians.
	Contact mode	Indicate whether or not the initial contact with the potential participants was made on the Internet. (Investigators may also send out questionnaires by mail and allow for Web-based data entry.)	Contact was made with potential participants via the internet.
	Advertising the survey	How/where was the survey announced or advertised? Some examples are offline media (newspapers), or online (mailing lists – If yes, which ones?) or banner ads (Where were these banner ads posted and what did they look like?). It is important to know the wording of the announcement as it will heavily influence who chooses to participate. Ideally the survey announcement should be published as an app…	The survey was advertised via listservs and on two Ottawa-specific physician Facebook groups. The wording of the advertisement read: "Are you thinking about the allocation of ventilators, ICU beds or other limited resources during the pandemic? All staff physicians are invited to complete a 10 minute research survey on preparing for resource allocation decisions due to COVID-19. This research is …
Survey administration	Web/E-mail	State the type of e-survey (eg, one posted on a Web site, or one sent out through e-mail). If it is an e-mail survey, were the responses entered manually into a database, or was there an automatic method for capturing responses?	This survey was built on the Qualtrics survey platform, where responses were automatically captured.
	Context	Describe the Web site (for mailing list/newsgroup) in which the survey was posted. What is the Web site about, who is visiting it, what are visitors normally looking for? Discuss to what degree the content of the Web site could pre-select the sample or influence the results. For example, a survey about vaccination on a anti-immunization Web site will have different results from a Web survey condu…	Facebook is a social networking website where users can form groups based on interpersonal connections and shared interests. A broad cross-section of the population uses Facebook and no known site user bias about resource rationing exists. The mailing lists through which the survey was distributed were 1) the Ottawa Hospital Research Institute departmental mailing list, which distributes to Ottaw…
	Mandatory/voluntary	Was it a mandatory survey to be filled in by every visitor who wanted to enter the Web site, or was it a voluntary survey?	This survey was entirely voluntary
	Incentives	Were any incentives offered (eg, monetary, prizes, or non-monetary incentives such as an offer to provide the survey results)?	No incentives were offered.
	Time/Date	In what timeframe were the data collected?	Data was collected between April 3, 2020 and April 13, 2020.
	Randomization of items or questionnaires	To prevent biases items can be randomized or alternated.	The order of survey sections was pre-determined according to priority and logical flow, but blocks of similar questions were internally randomized to prevent order effects.
	Adaptive questioning	Use adaptive questioning (certain items, or only conditionally displayed based on responses to other items) to reduce number and complexity of the questions.	Only one question had conditional display logic -if respondents answered 'no' on whether he or she knew any policies, he or she was not asked to identify any policies.
	Number of Items	What was the number of questionnaire items per page? The number of items is an important factor for the completion rate.	1 item per page was displayed.
	Number of screens (pages)	Over how many pages was the questionnaire distributed? The number of items is an important factor for the completion rate.	28 pages
	Completeness check	It is technically possible to do consistency or completeness checks before the questionnaire is submitted. Was this done, and if “yes”, how (usually JAVAScript)? An alternative is to check for completeness after the questionnaire has been submitted (and highlight mandatory items). If this has been done, it should be reported. All items should provide a non-response option such as “not applicable”…	Completeness checks were performed after the data were fully collected, not during the survey.
	Review step	State whether respondents were able to review and change their answers (eg, through a Back button or a Review step which displays a summary of the responses and asks the respondents if they are correct).	To prevent participants from changing their answers, no back button was included in the survey. However, participants were able to save their session and continue later.
Response rates	Unique site visitor	If you provide view rates or participation rates, you need to define how you determined a unique visitor. There are different techniques available, based on IP addresses or cookies or both.	This information was not collected
	View rate (Ratio of unique survey visitors/unique site visitors)	Requires counting unique visitors to the first page of the survey, divided by the number of unique site visitors (not page views!). It is not unusual to have view rates of less than 0.1 % if the survey is voluntary.	This information was not collected
	Participation rate (Ratio of unique visitors who agreed to participate/unique first survey page visitors)	Count the unique number of people who filled in the first survey page (or agreed to participate, for example by checking a checkbox), divided by visitors who visit the first page of the survey (or the informed consents page, if present). This can also be called “recruitment” rate.	This information was not collected
	Completion rate (Ratio of users who finished the survey/users who agreed to participate)	The number of people submitting the last questionnaire page, divided by the number of people who agreed to participate (or submitted the first survey page). This is only relevant if there is a separate “informed consent” page or if the survey goes over several pages. This is a measure for attrition. Note that “completion” can involve leaving questionnaire items blank. This is not a measure for ho…	0.808
Preventing multiple entries from the same individual	Cookies used	Indicate whether cookies were used to assign a unique user identifier to each client computer. If so, mention the page on which the cookie was set and read, and how long the cookie was valid. Were duplicate entries avoided by preventing users access to the survey twice; or were duplicate database entries having the same user ID eliminated before analysis? In the latter case, which entries were ke…	The risk of repeat participation was minimized in two ways: First, using an option within the survey platform that prevents duplicate participants with a browser cookie; and second, by removing responses that were less than 40% complete. The latter was intended to prevent duplicate responses from people who abandon the survey in the first few minutes but go back to complete it later.
Analysis	Handling of incomplete questionnaires	Were only completed questionnaires analyzed? Were questionnaires which terminated early (where, for example, users did not go through all questionnaire pages) also analyzed?	Completed questionnaires and incomplete questionnaires that were 40% or more complete were analyzed.
	Questionnaires submitted with an atypical timestamp	Some investigators may measure the time people needed to fill in a questionnaire and exclude questionnaires that were submitted too soon. Specify the timeframe that was used as a cut-off point, and describe how this point was determined.	No analysis was performed on timestamps.
	Statistical correction	Indicate whether any methods such as weighting of items or propensity scores have been used to adjust for the non-representative sample; if so, please describe the methods.	No statistical correction was performed.
